# Supplementary material for: The Anti-Constipation Effects of Raffino-Oligosaccharide on Gut Function in Mice Using Neurotransmitter Analyses, 16S rRNA Sequencing and Targeted Screening
Source: Molecules. 2022 Mar 30;27(7):2235. doi: 10.3390/molecules27072235 (PMC9000249; doi:10.3390/molecules27072235)
Supplement: Supplementary file 1 [file molecules-27-02235-s001.zip › Table S1.xlsx]

## Sheet: Sheet1
Table S1 Intersection targets of ROS and constipation
The targets of contipation	The targets of ROS	the overlapped targets
Fgfr1	Tert	Tert
Med13	Stat3	Stat3
Alpl	Srcap	Srcap
Alad	Sod2	Sod2
Kdm1a	Prkcq	Prkcq
Ctns	Prdm16	Prdm16
Lrrk2	Nr1i3	Nr1i3
Nnt	mt-Co1	mt-Co1
Aldob	Mdh2	Mdh2
Ttr	Mapk8	Mapk8
Nrtn	Lgals3	Lgals3
Flii	Lct	Lct
Arid2	Itpk1	Itpk1
Foxe1	Irf5	Irf5
Phox2b	Icam1	Icam1
Gpbar1	Htr2c	Htr2c
Oprm1	Hsp90aa1	Hsp90aa1
Spg20	Gusb	Gusb
Rai1	Gsk3b	Gsk3b
Ddc	Ftl1	Ftl1
Comt	Fhit	Fhit
Pomc	Drd2	Drd2
Thra	Cdk1	Cdk1
Prokr2	Cat	Cat
Eln	Avp	Avp
Cpox	Alb	Alb
Txnrd2	Akt1	Akt1
Abl1	Akr1b3	Akr1b3
Deaf1	Adipoq	Adipoq
Gcg	Drd1a
Pon1	Rorc
Chrm3	Abo
Gdnf	Acta1
Ret	Amy2a1
Slc6a3	Atox1
Ednrb	Glt6d1
Flna	Gltp
Kit	Hba-a1
Mecp2	Hbb-bh1
Pacs1	Lyz1
Snca	Rtcb
Braf	Tas1r2
Cd96	Slc12a2
Sema3c	Gla
Srcap	Ins1
Malt1	Insr
Tlk2	Slc2a4
Polg2	Acaca
Scn11a	Acox1
Park7	Fasn
Chst14	Ppara
Clcnkb	Srebf1
Col6a1	Glb1
Col7a1	Try4
Col17a1	Sumf1
Irak1bp1	Sis
Crebbp	Mgam
Csnk2a1	A3galt2
Nkx2-5	Gm853
Vps13b	Serpina5
Ddost	Ggta1
Ddx3x	Galk1
Des	Lipe
Dhcr7	Manba
Dhps	Pfdn5
Dync1h1	Prkx
Atn1	Ctrb1
Ece1	Atp2b1
Tymp	Amy1
Edn3	Tfpi
Ep300	Abca3
Ext2	Acp2
Bptf	Gaa
Jmjd1c	Mb
Sema3d	Epx
Foxg1	Hk2
Fan1	Cebpz
Iqsec2	Prkacb
Pogz	Galt
Fli1	Hand1
Rhobtb2	Nrg1
Camta1	Myb
Sik3	Hsd17b6
Mlycd	Slc9a3r2
Mtor	Gale
Ftl1
Ebf3
Gabra3
Gabrd
Nalcn
Gba
Tbl2
Mlh3
Foxp1
Coq2
Gli2
Htra2
Grid2
Gp1bb
Kansl1
Ptrf
Unc80
Grin1
Grin2b
Slc25a4
Msh6
Gtf2i
Hfe
Hivep2
Hmbs
Hnrnph2
Hnrnpk
Apc
Birc3
Ighmbp2
Aqp2
Kcnj1
Kras
Krt5
Krt14
Iyd
Limk1
Lmnb1
Duoxa2
Epcam
Mapt
Mc2r
Mdh2
Arvcf
Mefv
Mipep
Mitf
Ascl1
Mlh1
Mmp13
Msh2
Ptgs1
Ptgs2
mt-Co3
Ivns1abp
mt-Nd4
mt-Nd5
mt-Nd6
Prdm1
Nab2
Rere
Nr4a2
Cisd2
Ocrl
Otx2
Rrm2b
Duox2
Park2
Pcca
Pccb
Mlxipl
Chchd2
Wac
Dact1
Ufc1
Pdgfra
Slc26a4
Pik3ca
Pms1
Pms2
Podxl
Polg
Pou1f1
Magel2
Atrx
P4htm
Vps13c
Ppox
Phip
Ppp3ca
Avpr2
Mbd5
Vps11
Kmt2e
Map2k1
Prnp
Mrap
Prop1
Peo1
Gjc2
Chd8
Zswim6
Rad51
Dpf2
Rfc2
Hpse2
Rps20
Rreb1
Sall1
Atxn2
Scn9a
Scn10a
Scnn1a
Scnn1b
Scnn1g
Sdha
Sdhb
Sdhc
Prdm16
Irf2bpl
Sema4a
Six3
Ski
Pink1
Slc5a5
Slc6a8
Slc12a1
Slc12a3
Bmpr1a
Mrps34
Smpd1
Sox2
Sox3
Sox4
Sox10
Brca1
Star
Stat6
Cdkl5
Taf1
Tbx1
Tbcd
Tbp
Tcf4
Tcf20
Tg
Tgfbr2
Th
Thrb
Nkx2-1
Tnfrsf1a
Tpo
Actg2
Trh
Trhr
Tshb
Tshr
Hira
Ube3a
Uchl1
Ufd1l
Slc35a2
Clip2
Wfs1
Pcgf2
Cacna1a
Cacna1c
Cacna1s
Pax8
Usp7
Cdc73
Efna1
Lhx3
Wdr26
Camk2b
Vangl1
Casr
Ppm1d
Kcnab2
Ikbkap
Cdk13
Hesx1
Bcl10
Lhx4
Ube3b
Baz1b
Trip12
Nrxn1
Pex16
Gtf2ird1
Sncaip
Sec24c
Tmem94
Dnajc6
Lrig2
Arnt2
Med12
Eif4g1
Fgf12
Dnajc13
Adnp
Sh2b1
Cntnap2
Gigyf2
Mnx1
Kmt2a
Otud6b
Pex1
Polr2f
Setd5
Vps35
Ngly1
B2m
Gatad2b
Pura
Slc20a2
Trio
Ube2a
Uba5
Pla2g6
Cntnap1
Il6
Trp53
Bdnf
Cask
Ccr6
Tlr2
Egfr
Akt1
Chat
Ccnd1
Lin28b
Cdkn2a
Hras
Smad4
Sst
Zeb2
Pyy
Htr4
Vip
Clcn2
Cck
Alb
Ctnnb1
Erbb2
Htr3a
Pth
Nckap1
D2Wsu81e
Tac1
Casp8
Zc3h10
Tnf
Nod2
Slc6a4
Gast
Nts
Tk2
Bax
Men1
Calca
Crp
Tert
Cdkn1b
Ctla4
Avp
Brca2
Npy
Smo
Pigv
Egf
Il10
Ewsr1
Igf2
Fbn1
Aire
Tacr1
mt-Co1
Met
Tlr4
Ehmt1
Ggt1
Chga
Src
Cat
Ntf3
S100b
Cdk4
Fgfr3
Gnas
Nras
Lrp5
Pax3
Igf2r
Grp
Arid1b
Sod1
Cnr1
Il2
Itpk1
Stat1
Fgfr2
Map2k2
Idh1
Aurka
Stk11
Fgf8
Mutyh
Lmx1b
Hamp
Gal
mt-Nd1
Ifng
Vim
Il1b
Vegfa
Nos2
Ache
Nos1
Ghrl
Ptpn11
Cav1
Axin2
Cdkn1c
Axin1
Gch1
Hfe2
Cdc42
Igf1
Tdo2
Ntrk3
Calb2
Aqp3
Ano1
Cbr1
mt-Co2
Faah
Tacr3
Ceacam5
Atp12a
Atp4a
Apold1
Slc6a2
Pparg
Mmp9
Tsc2
Ryr1
Slc40a1
Tfr2
Sncb
Kmt2d
Fuz
Sgol1
Syp
Adar
Pdyn
Tacr2
Cdh1
Cd4
Il4
Dbh
Gfap
Akr1b3
Adra2a
Aqp7
Abcb1b
Stat3
Cdx2
Kdm4c
Eno2
Aqp4
Tlr9
Tph1
Sct
Ddhd2
Kctd11
F2
Afp
Gpt
Idh2
Casp3
Fas
Ifngr1
Ets1
Bub1
Nfe2l2
Cyp24a1
Drd4
Dcc
Smc3
Slc9a6
Sost
Klf6
Gp6
Il17a
Flcn
Ctgf
Htr2a
Fgf2
Fgfr4
Aqp9
Ffar2
Oprd1
Cftr
Kdr
Fos
Pten
Tgm2
Cp
Igfbp3
Icosl
Muc1
Tac2
Cyp1a2
Krt7
Myc
Casp9
Cd40lg
Cd8a
Fgf15
Ifna1
Gad1
Palb2
Mmp2
Tgfb1
Mapk8
Cycs
Fasl
Gfra1
Epo
Nxph1
L1cam
Timp1
S100a8
Hmox1
Ctsd
Tlr3
Ngf
Prkcq
Mapk3
Bub1b
Irf5
Shh
Stxbp1
Hsp90aa1
Lig4
Wt1
Irf1
Cd44
Odc1
Atp7b
Foxp3
Tubb1
Htr1a
Itga5
Ncam1
Krt19
Smc1a
Dlc1
Ntn1
Hmga2
Pank2
Dlk1
Pmpca
Edar
Pdgfrl
Cdkn3
Myo1h
Dpyd
Mthfr
Cd274
Raf1
Hgf
Notch1
Icam1
Jun
Fech
Urod
Cd34
Cdkn1a
Nr1i3
Oprk1
Csf3
Pigs
Cyp2e1
Blvrb
Esr1
Plau
Apoe
Rb1
Ptch1
Ntrk1
Mmp7
Gapdh
Zeb1
Mcl1
Lep
Vegfc
Prodh
Alas2
Lgals3
Snai2
Crh
Rps27a
Kdm5c
Cd80
Muc5ac
Nfkb1
Drd2
Mpo
Mgmt
Mapk1
Nf1
Tlr5
Myh11
Fdft1
Cdk2
Ezh2
Nqo1
Tgfb2
F3
Hdac1
Tfrc
Dapk1
Gli3
Bche
Spp1
Anxa5
Klf4
Trpv1
Il5
Il13
Ercc6
Gh
Htt
Hp
Alas1
Uros
Hcrt
Pspn
Muc2
Slc9a7
Tlx2
Prdm10
Apob
Mdm2
Mapk14
Bcl2
Parp1
Prl
Krt20
Mme
Alk
Ccna2
Hrh2
Igf1r
Mylk
Jak3
Vdr
Jak1
Mmp3
Col1a1
App
Grb2
Rps6kb1
Xiap
Cd40
Krt18
Tsc1
Hif1a
Bcl2l1
Brip1
Tlr1
Nlrp3
Eif4ebp1
Cflar
Ccnb1
Bmp2
Tlr7
Krt8
Pdx1
Shc1
Ptprj
Prss1
Dkk1
Cdk1
Adipoq
Ptpn12
Hpse
Fhit
Efemp1
Slc34a1
Il18
Stk39
Npr3
Snai1
Naga
Rad54b
Hand2
Foxh1
Pigo
Phox2a
Shank3
Clmp
Mcc
Artn
Pigg
Lmod1
Frem2
Lzts1
Ano5
Slc41a1
Tmem67
Tbl1x
Brwd3
Irf4
Maoa
Rad21
Palld
Gusb
Ighe
Dnmt1
Abcg2
Edn1
Cxcl12
Ifna2
Adcyap1
Muc16
Cckbr
Pgr
Pdgfrb
Ntrk2
Cdk6
Atm
Cxcr4
Sod2
Gsk3b
Il1rn
Il6ra
Creb1
Mef2c
Ccl2
Smad3
Slc11a2
Tgfa
Sox9
Cbx2
Ptpn22
Rhoa
Cyp27b1
Tnfsf10
Ddit3
Bcl2l11
Oprl1
Ocln
Ube2l3
Twist1
Sp1
Hmgb1
Ccl5
Mbp
Mki67
Nsd1
Smad7
Plec
Fanci
Reck
Bsnd
Serpina7
Hoxb5
Muc4
Ifi27
Gtdc1
mt-Cytb
Prmt6
Ace
Flt1
Tjp1
Bmp6
Maob
Gnrh1
Upf3b
Htr7
Actc1
Cckar
Erbb3
Slc2a1
Tgfbr1
Il2ra
Mmp14
Hnf4a
Tnfrsf10b
Rarb
Sirt1
Gstp1
Nfkbia
Fn1
Ccnd2
Rela
Cdh2
Nr1h4
Cyp17a1
Cd19
Ptk2
Ctnna1
Diablo
Cdk8
Tlr8
Wnt3a
Scn1a
Hspa5
Slc18a2
Ctbp1
Ogg1
Runx2
Cdkn2b
Gjb1
Gli1
Birc5
Bace1
Acadm
Pik3c2a
Il1r1
Timp3
Ngfr
Gad2
Appl1
Trp73
Il23r
Plaur
Fmr1
Thbs1
Rassf1
Timp2
E2f1
Foxm1
Tor1a
Ireb2
Plp1
Cartpt
Nat2
Fscn1
Gstm1
Crhr2
Dlg3
Med23
Atp13a2
Brd3
Il15
Mid2
Ccr9
U2af1
Pvalb
Kidins220
Ghrh
Ccnc
B3gnt2
Bglap
Clpx
Gpa33
Cdk19
Med13l
Atoh7
Lin7a
Sox8
Dcaf8
Muc6
Sympk
Trim17
Cryzl1
Med28
Magea3
Tefm
Uqcc2
Primpol
Hnrnpu
Tyms
Gucy2c
Slc17a5
Csf2
Lct
Pik3r1
Ldlr
Npc1
Cyp1a1
Crhr1
Prss3
Tnfsf15
Gemin2
Akt2
Jak2
Chek2
Cdk5
Dnmt3a
Aldh2
Calr
Notch2
Snap25
Itgb1
Casp7
Dnmt3b
Casp1
Lepr
Cxcr2
Sqstm1
Plk1
Gsr
Cyp11a1
Bmp4
Nme1
Irs1
Abcc2
Anxa2
Tnfsf11
Yap1
Dvl1
Pik3cb
Hspa8
Tcf12
Ihh
Hdac9
Cd79a
Bad
Ephx1
Wnt1
Smad2
Tcf7l2
Stub1
Map2k7
Ercc1
Smarcb1
Prom1
Abcb4
Bak1
Epha3
Nsf
Tfam
Pik3r3
Serpinb5
Socs1
Ptpn13
Mpz
Atxn3
Bmi1
Atg16l1
Areg
Aco1
Tlr6
Wnk4
Trpa1
Il1a
Xrcc1
Sncg
Egr2
Runx3
Cd82
Map2
Tpp1
Syt2
Cnnm2
Nedd8
Neurod2
Gdf15
Loxl4
Lrig1
Zic2
Ube2e3
Spib
Ppih
ENSMUSG00000028300
Reg4
Iapp
Kmt2c
Spg21
Cybrd1
Nipbl
Ceacam3
Klrk1
Cnnm4
Extl1
Wnk3
Hpx
Chpf
Chpf2
Atoh1
Aebp2
Zc3hc1
Smarca1
Cnnm3
Elavl3
Chd6
Nat9
Bloc1s1
Lrig3
Ankrd2
Rasgef1a
Cnnm1
Pcdha1
Wdtc1
Zfp804a
Washc5
Amigo3
Mbd4
Prkca
Apoa1
Pnlip
Plod1
Dgcr8
Dgcr2
Dgcr6
Klk1b3
Zmynd11
Lsm1
Pla2g2e
Isyna1
Itpr1
Arf1
Papss1
Trdmt1
Ppard
Gstz1
Cacna1d
Htr2b
Htr2c
Slc9a3
