# Supplementary material for: The Anti-Constipation Effects of Raffino-Oligosaccharide on Gut Function in Mice Using Neurotransmitter Analyses, 16S rRNA Sequencing and Targeted Screening
Source: Molecules. 2022 Mar 30;27(7):2235. doi: 10.3390/molecules27072235 (PMC9000249; doi:10.3390/molecules27072235)
Supplement: Supplementary file 1 [file molecules-27-02235-s001.zip › Table S2.xlsx]

## Sheet: PPI
Table S2 PPI network affected by the overlapped targets
node1	node2	combined_score
Hsp90aa1	Akt1	0.997
Cat	Sod2	0.996
Gsk3b	Akt1	0.991
Hsp90aa1	Cdk1	0.974
Stat3	Akt1	0.93
Htr2c	Avp	0.927
Akr1b3	Lct	0.905
Ftl1	Gusb	0.904
Stat3	Mapk8	0.891
Alb	Cat	0.867
Sod2	Akt1	0.858
Icam1	Alb	0.845
Mapk8	Prkcq	0.842
Adipoq	Akt1	0.835
Icam1	Akt1	0.831
Alb	Akt1	0.83
Stat3	Gsk3b	0.808
Tert	Akt1	0.807
Stat3	Hsp90aa1	0.803
Mapk8	Sod2	0.789
Icam1	Adipoq	0.78
Mapk8	Icam1	0.777
Stat3	Icam1	0.774
Hsp90aa1	Tert	0.755
Cat	Akt1	0.755
Hsp90aa1	Cat	0.734
Stat3	Alb	0.731
Mapk8	Cat	0.727
Drd2	Akt1	0.724
Stat3	Sod2	0.717
Mapk8	Hsp90aa1	0.711
Mapk8	Alb	0.706
