# Supplementary material for: The Anti-Constipation Effects of Raffino-Oligosaccharide on Gut Function in Mice Using Neurotransmitter Analyses, 16S rRNA Sequencing and Targeted Screening
Source: Molecules. 2022 Mar 30;27(7):2235. doi: 10.3390/molecules27072235 (PMC9000249; doi:10.3390/molecules27072235)
Supplement: Supplementary file 1 [file molecules-27-02235-s001.zip › Table S3.xlsx]

## Sheet: enrichment.Process
Table S3 Biological process affected by the overlapped targets
term ID	term description	observed gene count	background gene count	false discovery rate	matching proteins in your network (labels)
GO:0060548	Negative regulation of cell death	15	1046	1.1e-08	Akt1,Sod2,Cdk1,Tert,Gsk3b,Prkcq,Cat,Alb,Avp,Drd2,Icam1,Akr1b3,Mapk8,Lgals3,Stat3
GO:0010941	Regulation of cell death	17	1661	1.64e-08	Akt1,Irf5,Sod2,Cdk1,Tert,Gsk3b,Adipoq,Prkcq,Cat,Alb,Avp,Drd2,Icam1,Akr1b3,Mapk8,Lgals3,Stat3
GO:0006950	Response to stress	20	3045	9.47e-08	Akt1,Irf5,Sod2,Cdk1,Tert,Gsk3b,Adipoq,Prkcq,Cat,Alb,Avp,Htr2c,Drd2,mt-Co1,Icam1,Hsp90aa1,Akr1b3,Mapk8,Lgals3,Stat3
GO:0051240	Positive regulation of multicellular organismal process	17	1902	9.47e-08	Akt1,Sod2,Cdk1,Tert,Gsk3b,Adipoq,Prkcq,Prdm16,Alb,Avp,Htr2c,Drd2,Icam1,Hsp90aa1,Mapk8,Lgals3,Stat3
GO:0043066	Negative regulation of apoptotic process	13	913	1.46e-07	Akt1,Sod2,Cdk1,Tert,Gsk3b,Prkcq,Cat,Alb,Avp,Icam1,Akr1b3,Mapk8,Lgals3
GO:0042981	Regulation of apoptotic process	15	1486	2.24e-07	Akt1,Irf5,Sod2,Cdk1,Tert,Gsk3b,Adipoq,Prkcq,Cat,Alb,Avp,Icam1,Akr1b3,Mapk8,Lgals3
GO:0046686	Response to cadmium ion	6	58	4.09e-07	Akt1,Sod2,Cdk1,Tert,Cat,Mapk8
GO:1901700	Response to oxygen-containing compound	15	1585	4.09e-07	Akt1,Irf5,Sod2,Cdk1,Gsk3b,Adipoq,Cat,Avp,Htr2c,Drd2,Icam1,Hsp90aa1,Akr1b3,Mapk8,Stat3
GO:1901698	Response to nitrogen compound	13	1064	4.3e-07	Akt1,Irf5,Cdk1,Gsk3b,Adipoq,Cat,Htr2c,Drd2,Icam1,Hsp90aa1,Akr1b3,Mapk8,Stat3
GO:0031328	Positive regulation of cellular biosynthetic process	16	1940	4.4e-07	Akt1,Irf5,Nr1i3,Sod2,Cdk1,Tert,Gsk3b,Prkcq,Prdm16,Avp,Htr2c,Drd2,Icam1,Hsp90aa1,Mapk8,Stat3
GO:0045471	Response to ethanol	7	135	6.8e-07	Sod2,Cdk1,Adipoq,Cat,Avp,Drd2,Stat3
GO:0042221	Response to chemical	20	3720	8.81e-07	Akt1,Irf5,Nr1i3,Sod2,Cdk1,Tert,Gsk3b,Adipoq,Prkcq,Cat,Avp,Htr2c,Drd2,mt-Co1,Icam1,Hsp90aa1,Akr1b3,Mapk8,Lgals3,Stat3
GO:0010038	Response to metal ion	9	374	1.05e-06	Akt1,Sod2,Cdk1,Tert,Gsk3b,Cat,Drd2,mt-Co1,Mapk8
GO:0097305	Response to alcohol	8	252	1.19e-06	Akt1,Sod2,Cdk1,Adipoq,Cat,Avp,Drd2,Stat3
GO:0010035	Response to inorganic substance	10	556	1.42e-06	Akt1,Sod2,Cdk1,Tert,Gsk3b,Cat,Drd2,mt-Co1,Akr1b3,Mapk8
GO:0010243	Response to organonitrogen compound	12	975	1.42e-06	Akt1,Irf5,Cdk1,Gsk3b,Adipoq,Cat,Htr2c,Drd2,Icam1,Hsp90aa1,Akr1b3,Stat3
GO:0070887	Cellular response to chemical stimulus	17	2535	1.42e-06	Akt1,Irf5,Nr1i3,Sod2,Cdk1,Tert,Gsk3b,Adipoq,Prkcq,Cat,Htr2c,Drd2,Icam1,Akr1b3,Mapk8,Lgals3,Stat3
GO:0009966	Regulation of signal transduction	17	2767	4.72e-06	Akt1,Sod2,Tert,Gsk3b,Adipoq,Prkcq,Cat,Prdm16,Avp,Htr2c,Drd2,Icam1,Hsp90aa1,Akr1b3,Mapk8,Lgals3,Stat3
GO:0009628	Response to abiotic stimulus	12	1126	6.07e-06	Akt1,Sod2,Tert,Gsk3b,Adipoq,Cat,Avp,Drd2,mt-Co1,Hsp90aa1,Akr1b3,Mapk8
GO:0008284	Positive regulation of cell population proliferation	11	964	1.47e-05	Akt1,Cdk1,Tert,Gsk3b,Prkcq,Avp,Drd2,Akr1b3,Mapk8,Lgals3,Stat3
GO:0031326	Regulation of cellular biosynthetic process	18	3448	1.47e-05	Akt1,Irf5,Nr1i3,Sod2,Cdk1,Tert,Gsk3b,Adipoq,Prkcq,Cat,Prdm16,Avp,Htr2c,Drd2,Icam1,Hsp90aa1,Mapk8,Stat3
GO:0051094	Positive regulation of developmental process	13	1533	1.47e-05	Akt1,Sod2,Cdk1,Tert,Gsk3b,Adipoq,Prdm16,Htr2c,Drd2,Hsp90aa1,Mapk8,Lgals3,Stat3
GO:2001234	Negative regulation of apoptotic signaling pathway	7	233	1.47e-05	Akt1,Sod2,Tert,Gsk3b,Avp,Icam1,Lgals3
GO:0040012	Regulation of locomotion	11	1010	1.9e-05	Akt1,Sod2,Tert,Gsk3b,Adipoq,Htr2c,Drd2,Icam1,Mapk8,Lgals3,Stat3
GO:1900180	Regulation of protein localization to nucleus	6	139	1.9e-05	Akt1,Cdk1,Tert,Gsk3b,Prkcq,Hsp90aa1
GO:0006979	Response to oxidative stress	8	395	2.03e-05	Akt1,Sod2,Cdk1,Adipoq,Cat,mt-Co1,Akr1b3,Mapk8
GO:0051050	Positive regulation of transport	11	1020	2.03e-05	Akt1,Cdk1,Tert,Gsk3b,Adipoq,Prkcq,Avp,Htr2c,Drd2,Hsp90aa1,Lgals3
GO:1901701	Cellular response to oxygen-containing compound	11	1026	2.03e-05	Akt1,Sod2,Cdk1,Gsk3b,Adipoq,Htr2c,Drd2,Icam1,Akr1b3,Mapk8,Stat3
GO:0010033	Response to organic substance	16	2742	2.41e-05	Akt1,Irf5,Nr1i3,Sod2,Cdk1,Gsk3b,Adipoq,Cat,Avp,Htr2c,Drd2,Icam1,Hsp90aa1,Akr1b3,Mapk8,Stat3
GO:0042592	Homeostatic process	13	1634	2.41e-05	Akt1,Nr1i3,Sod2,Tert,Adipoq,Avp,Htr2c,Drd2,Icam1,Hsp90aa1,Ftl1,Akr1b3,Stat3
GO:0048523	Negative regulation of cellular process	20	4672	2.41e-05	Akt1,Nr1i3,Sod2,Cdk1,Tert,Gsk3b,Adipoq,Prkcq,Cat,Prdm16,Alb,Avp,Htr2c,Drd2,Icam1,Akr1b3,Mapk8,Lgals3,Stat3,Fhit
GO:2001233	Regulation of apoptotic signaling pathway	8	412	2.41e-05	Akt1,Sod2,Tert,Gsk3b,Avp,Icam1,Mapk8,Lgals3
GO:0042127	Regulation of cell population proliferation	13	1650	2.45e-05	Akt1,Sod2,Cdk1,Tert,Gsk3b,Adipoq,Prkcq,Avp,Drd2,Akr1b3,Mapk8,Lgals3,Stat3
GO:0060341	Regulation of cellular localization	11	1083	2.73e-05	Akt1,Cdk1,Tert,Gsk3b,Adipoq,Prkcq,Htr2c,Drd2,Hsp90aa1,Mapk8,Lgals3
GO:1901699	Cellular response to nitrogen compound	9	615	2.74e-05	Akt1,Gsk3b,Adipoq,Htr2c,Drd2,Icam1,Akr1b3,Mapk8,Stat3
GO:0045597	Positive regulation of cell differentiation	11	1103	3.13e-05	Akt1,Sod2,Tert,Gsk3b,Adipoq,Prdm16,Htr2c,Drd2,Hsp90aa1,Mapk8,Stat3
GO:0007568	Aging	7	287	3.34e-05	Akt1,Sod2,Cdk1,Tert,Cat,mt-Co1,Stat3
GO:0048660	Regulation of smooth muscle cell proliferation	6	166	3.34e-05	Akt1,Sod2,Tert,Gsk3b,Adipoq,Akr1b3
GO:0031325	Positive regulation of cellular metabolic process	17	3320	3.42e-05	Akt1,Irf5,Nr1i3,Sod2,Cdk1,Tert,Gsk3b,Adipoq,Prkcq,Prdm16,Avp,Htr2c,Drd2,Icam1,Hsp90aa1,Mapk8,Stat3
GO:0048878	Chemical homeostasis	11	1124	3.46e-05	Akt1,Nr1i3,Sod2,Adipoq,Avp,Htr2c,Drd2,Icam1,Ftl1,Akr1b3,Stat3
GO:0051716	Cellular response to stimulus	21	5497	3.94e-05	Akt1,Irf5,Nr1i3,Sod2,Cdk1,Tert,Gsk3b,Adipoq,Prkcq,Cat,Alb,Avp,Htr2c,Drd2,Icam1,Hsp90aa1,Akr1b3,Mapk8,Lgals3,Stat3,Fhit
GO:0010647	Positive regulation of cell communication	13	1762	4e-05	Akt1,Tert,Gsk3b,Adipoq,Cat,Htr2c,Drd2,Icam1,Hsp90aa1,Akr1b3,Mapk8,Lgals3,Stat3
GO:0023056	Positive regulation of signaling	13	1769	4.1e-05	Akt1,Tert,Gsk3b,Adipoq,Cat,Htr2c,Drd2,Icam1,Hsp90aa1,Akr1b3,Mapk8,Lgals3,Stat3
GO:1901652	Response to peptide	8	463	4.1e-05	Akt1,Irf5,Gsk3b,Adipoq,Cat,Icam1,Akr1b3,Stat3
GO:1900182	Positive regulation of protein localization to nucleus	5	88	4.39e-05	Akt1,Cdk1,Tert,Prkcq,Hsp90aa1
GO:1903524	Positive regulation of blood circulation	5	89	4.55e-05	Akt1,Avp,Htr2c,Icam1,Hsp90aa1
GO:0009968	Negative regulation of signal transduction	11	1181	4.95e-05	Akt1,Sod2,Tert,Gsk3b,Adipoq,Prkcq,Prdm16,Avp,Drd2,Icam1,Lgals3
GO:0030334	Regulation of cell migration	10	915	4.95e-05	Akt1,Sod2,Tert,Gsk3b,Adipoq,Drd2,Icam1,Mapk8,Lgals3,Stat3
GO:0014070	Response to organic cyclic compound	10	930	5.59e-05	Akt1,Nr1i3,Cdk1,Adipoq,Cat,Avp,Htr2c,Drd2,Hsp90aa1,Stat3
GO:1903829	Positive regulation of cellular protein localization	7	322	5.59e-05	Akt1,Cdk1,Tert,Gsk3b,Prkcq,Hsp90aa1,Lgals3
GO:0015980	Energy derivation by oxidation of organic compounds	6	191	5.65e-05	Akt1,Sod2,Mdh2,Gsk3b,Cat,mt-Co1
GO:0051049	Regulation of transport	13	1862	6.31e-05	Akt1,Cdk1,Tert,Gsk3b,Adipoq,Prkcq,Avp,Htr2c,Drd2,Icam1,Hsp90aa1,Mapk8,Lgals3
GO:0009967	Positive regulation of signal transduction	12	1538	6.65e-05	Akt1,Tert,Gsk3b,Adipoq,Cat,Htr2c,Drd2,Icam1,Hsp90aa1,Akr1b3,Mapk8,Stat3
GO:0032880	Regulation of protein localization	10	978	7.84e-05	Akt1,Cdk1,Tert,Gsk3b,Adipoq,Prkcq,Drd2,Hsp90aa1,Mapk8,Lgals3
GO:0051173	Positive regulation of nitrogen compound metabolic process	16	3119	7.84e-05	Akt1,Irf5,Nr1i3,Sod2,Tert,Gsk3b,Adipoq,Prkcq,Prdm16,Avp,Htr2c,Drd2,Icam1,Hsp90aa1,Mapk8,Stat3
GO:1903426	Regulation of reactive oxygen species biosynthetic process	5	104	7.84e-05	Akt1,Sod2,Icam1,Hsp90aa1,Stat3
GO:0000302	Response to reactive oxygen species	6	210	8.54e-05	Akt1,Sod2,Cdk1,Cat,Akr1b3,Mapk8
GO:0048518	Positive regulation of biological process	21	5869	9.4e-05	Akt1,Irf5,Nr1i3,Sod2,Cdk1,Tert,Gsk3b,Adipoq,Prkcq,Cat,Prdm16,Alb,Avp,Htr2c,Drd2,Icam1,Hsp90aa1,Akr1b3,Mapk8,Lgals3,Stat3
GO:2000112	Regulation of cellular macromolecule biosynthetic process	16	3203	0.0001	Akt1,Irf5,Nr1i3,Sod2,Cdk1,Tert,Gsk3b,Adipoq,Prkcq,Cat,Prdm16,Drd2,Icam1,Hsp90aa1,Mapk8,Stat3
GO:0071310	Cellular response to organic substance	13	1987	0.00011	Akt1,Irf5,Nr1i3,Sod2,Gsk3b,Adipoq,Cat,Htr2c,Drd2,Icam1,Akr1b3,Mapk8,Stat3
GO:0071417	Cellular response to organonitrogen compound	8	549	0.00011	Akt1,Gsk3b,Adipoq,Htr2c,Drd2,Icam1,Akr1b3,Stat3
GO:0032879	Regulation of localization	15	2806	0.00012	Akt1,Sod2,Cdk1,Tert,Gsk3b,Adipoq,Prkcq,Avp,Htr2c,Drd2,Icam1,Hsp90aa1,Mapk8,Lgals3,Stat3
GO:0045429	Positive regulation of nitric oxide biosynthetic process	4	45	0.00012	Akt1,Sod2,Icam1,Hsp90aa1
GO:0045907	Positive regulation of vasoconstriction	4	46	0.00012	Akt1,Avp,Htr2c,Icam1
GO:0048522	Positive regulation of cellular process	20	5407	0.00013	Akt1,Irf5,Nr1i3,Sod2,Cdk1,Tert,Gsk3b,Adipoq,Prkcq,Cat,Prdm16,Avp,Htr2c,Drd2,Icam1,Hsp90aa1,Akr1b3,Mapk8,Lgals3,Stat3
GO:1903827	Regulation of cellular protein localization	8	576	0.00013	Akt1,Cdk1,Tert,Gsk3b,Adipoq,Prkcq,Hsp90aa1,Lgals3
GO:0009719	Response to endogenous stimulus	11	1370	0.00014	Akt1,Nr1i3,Gsk3b,Adipoq,Cat,Htr2c,Drd2,Icam1,Hsp90aa1,Akr1b3,Stat3
GO:1903522	Regulation of blood circulation	6	240	0.00014	Akt1,Avp,Htr2c,Drd2,Icam1,Hsp90aa1
GO:0005975	Carbohydrate metabolic process	7	398	0.00015	Akt1,Mdh2,Gsk3b,Adipoq,Gusb,Itpk1,Akr1b3
GO:0008015	Blood circulation	7	400	0.00015	Akt1,Sod2,Adipoq,Avp,Htr2c,Drd2,Icam1
GO:0042542	Response to hydrogen peroxide	5	128	0.00015	Sod2,Cdk1,Cat,Akr1b3,Mapk8
GO:0042752	Regulation of circadian rhythm	5	127	0.00015	Cdk1,Gsk3b,Alb,Drd2,Mapk8
GO:0048584	Positive regulation of response to stimulus	13	2080	0.00015	Akt1,Tert,Gsk3b,Adipoq,Prkcq,Cat,Htr2c,Drd2,Icam1,Hsp90aa1,Akr1b3,Mapk8,Stat3
GO:0065008	Regulation of biological quality	17	3822	0.00015	Akt1,Nr1i3,Sod2,Tert,Gsk3b,Adipoq,Prkcq,Prdm16,Alb,Avp,Htr2c,Drd2,Icam1,Hsp90aa1,Ftl1,Akr1b3,Stat3
GO:0044057	Regulation of system process	8	602	0.00016	Akt1,Gsk3b,Adipoq,Avp,Htr2c,Drd2,Icam1,Hsp90aa1
GO:0034614	Cellular response to reactive oxygen species	5	136	0.0002	Akt1,Sod2,Cdk1,Akr1b3,Mapk8
GO:0050896	Response to stimulus	22	6908	0.0002	Akt1,Irf5,Nr1i3,Sod2,Cdk1,Tert,Gsk3b,Adipoq,Prkcq,Cat,Alb,Avp,Htr2c,Drd2,mt-Co1,Icam1,Hsp90aa1,Akr1b3,Mapk8,Lgals3,Stat3,Fhit
GO:0012501	Programmed cell death	9	866	0.00021	Akt1,Sod2,Cdk1,Gsk3b,Avp,Itpk1,Hsp90aa1,Mapk8,Fhit
GO:0010604	Positive regulation of macromolecule metabolic process	16	3467	0.00022	Akt1,Irf5,Nr1i3,Cdk1,Tert,Gsk3b,Adipoq,Prkcq,Prdm16,Avp,Htr2c,Drd2,Icam1,Hsp90aa1,Mapk8,Stat3
GO:0045598	Regulation of fat cell differentiation	5	142	0.00023	Akt1,Sod2,Adipoq,Prdm16,Htr2c
GO:0045937	Positive regulation of phosphate metabolic process	10	1159	0.00024	Akt1,Cdk1,Gsk3b,Adipoq,Avp,Htr2c,Drd2,Icam1,Hsp90aa1,Stat3
GO:0010557	Positive regulation of macromolecule biosynthetic process	12	1837	0.00027	Akt1,Irf5,Nr1i3,Cdk1,Tert,Gsk3b,Prkcq,Prdm16,Drd2,Hsp90aa1,Mapk8,Stat3
GO:0044237	Cellular metabolic process	21	6445	0.00033	Akt1,Sod2,Mdh2,Cdk1,Tert,Gsk3b,Adipoq,Gusb,Prkcq,Cat,Prdm16,Avp,Itpk1,Drd2,mt-Co1,Hsp90aa1,Akr1b3,Mapk8,Lgals3,Stat3,Fhit
GO:0044262	Cellular carbohydrate metabolic process	5	156	0.00033	Akt1,Gsk3b,Gusb,Itpk1,Akr1b3
GO:0050793	Regulation of developmental process	14	2669	0.00033	Akt1,Sod2,Cdk1,Tert,Gsk3b,Adipoq,Prdm16,Htr2c,Drd2,Icam1,Hsp90aa1,Mapk8,Lgals3,Stat3
GO:0010628	Positive regulation of gene expression	13	2269	0.00034	Akt1,Irf5,Nr1i3,Cdk1,Tert,Gsk3b,Adipoq,Prkcq,Prdm16,Avp,Drd2,Mapk8,Stat3
GO:0001666	Response to hypoxia	6	294	0.00035	Akt1,Sod2,Tert,Adipoq,Cat,Drd2
GO:0031667	Response to nutrient levels	7	472	0.00036	Akt1,Sod2,Adipoq,Cat,Alb,Htr2c,Mapk8
GO:0006355	Regulation of transcription, dna-templated	14	2720	0.00038	Akt1,Irf5,Nr1i3,Sod2,Tert,Gsk3b,Adipoq,Prkcq,Cat,Prdm16,Drd2,Icam1,Mapk8,Stat3
GO:1901653	Cellular response to peptide	6	299	0.00038	Akt1,Gsk3b,Adipoq,Icam1,Akr1b3,Stat3
GO:0002682	Regulation of immune system process	10	1252	0.0004	Akt1,Gsk3b,Adipoq,Prkcq,Prdm16,Drd2,Icam1,Hsp90aa1,Lgals3,Stat3
GO:0097746	Regulation of blood vessel diameter	5	164	0.0004	Akt1,Sod2,Avp,Htr2c,Icam1
GO:0014823	Response to activity	4	74	0.00046	Sod2,Cdk1,Adipoq,Cat
GO:0040013	Negative regulation of locomotion	6	314	0.00046	Akt1,Gsk3b,Adipoq,Htr2c,Drd2,Stat3
GO:0008152	Metabolic process	22	7331	0.00048	Akt1,Nr1i3,Sod2,Mdh2,Cdk1,Tert,Gsk3b,Adipoq,Gusb,Prkcq,Cat,Prdm16,Avp,Itpk1,Drd2,mt-Co1,Hsp90aa1,Akr1b3,Mapk8,Lgals3,Stat3,Fhit
GO:0019219	Regulation of nucleobase-containing compound metabolic process	15	3265	0.0005	Akt1,Irf5,Nr1i3,Sod2,Tert,Gsk3b,Adipoq,Prkcq,Cat,Prdm16,Drd2,Icam1,Hsp90aa1,Mapk8,Stat3
GO:0018107	Peptidyl-threonine phosphorylation	4	78	0.00054	Akt1,Cdk1,Gsk3b,Mapk8
GO:0046824	Positive regulation of nucleocytoplasmic transport	4	78	0.00054	Cdk1,Gsk3b,Prkcq,Hsp90aa1
GO:0018105	Peptidyl-serine phosphorylation	5	181	0.00055	Akt1,Cdk1,Gsk3b,Prkcq,Mapk8
GO:0032386	Regulation of intracellular transport	6	331	0.00058	Cdk1,Gsk3b,Adipoq,Prkcq,Hsp90aa1,Mapk8
GO:0031323	Regulation of cellular metabolic process	19	5479	0.0006	Akt1,Irf5,Nr1i3,Sod2,Cdk1,Tert,Gsk3b,Adipoq,Prkcq,Cat,Prdm16,Avp,Htr2c,Drd2,Icam1,Hsp90aa1,Mapk8,Stat3,Fhit
GO:0048731	System development	17	4350	0.00062	Akt1,Sod2,Cdk1,Tert,Gsk3b,Adipoq,Cat,Prdm16,Itpk1,Drd2,mt-Co1,Icam1,Hsp90aa1,Akr1b3,Mapk8,Lgals3,Stat3
GO:0006970	Response to osmotic stress	4	83	0.00064	Avp,Hsp90aa1,Akr1b3,Mapk8
GO:0043085	Positive regulation of catalytic activity	10	1341	0.00064	Akt1,Tert,Gsk3b,Adipoq,Prkcq,Drd2,Icam1,Hsp90aa1,Mapk8,Stat3
GO:0065009	Regulation of molecular function	17	4379	0.00066	Akt1,Irf5,Nr1i3,Sod2,Tert,Gsk3b,Adipoq,Prkcq,Cat,Prdm16,Avp,Drd2,Icam1,Hsp90aa1,Mapk8,Lgals3,Stat3
GO:0071704	Organic substance metabolic process	21	6824	0.00069	Akt1,Nr1i3,Sod2,Mdh2,Cdk1,Tert,Gsk3b,Adipoq,Gusb,Prkcq,Cat,Prdm16,Avp,Itpk1,Drd2,Hsp90aa1,Akr1b3,Mapk8,Lgals3,Stat3,Fhit
GO:0016310	Phosphorylation	9	1059	0.00074	Akt1,Cdk1,Gsk3b,Prkcq,Avp,Itpk1,mt-Co1,Mapk8,Stat3
GO:0044093	Positive regulation of molecular function	11	1711	0.00074	Akt1,Tert,Gsk3b,Adipoq,Prkcq,Cat,Drd2,Icam1,Hsp90aa1,Mapk8,Stat3
GO:0071495	Cellular response to endogenous stimulus	9	1075	0.00082	Akt1,Nr1i3,Gsk3b,Adipoq,Htr2c,Drd2,Icam1,Akr1b3,Stat3
GO:0060255	Regulation of macromolecule metabolic process	19	5618	0.00083	Akt1,Irf5,Nr1i3,Sod2,Cdk1,Tert,Gsk3b,Adipoq,Prkcq,Cat,Prdm16,Avp,Htr2c,Drd2,Icam1,Hsp90aa1,Mapk8,Stat3,Fhit
GO:0090066	Regulation of anatomical structure size	7	559	0.00083	Akt1,Sod2,Gsk3b,Avp,Htr2c,Icam1,Hsp90aa1
GO:0042327	Positive regulation of phosphorylation	9	1085	0.00086	Akt1,Cdk1,Gsk3b,Adipoq,Avp,Htr2c,Drd2,Icam1,Hsp90aa1
GO:0030335	Positive regulation of cell migration	7	567	0.00087	Akt1,Sod2,Tert,Icam1,Mapk8,Lgals3,Stat3
GO:0035556	Intracellular signal transduction	10	1402	0.00087	Akt1,Sod2,Gsk3b,Prkcq,Avp,Htr2c,Drd2,Akr1b3,Mapk8,Fhit
GO:0009725	Response to hormone	8	812	0.00088	Akt1,Nr1i3,Gsk3b,Adipoq,Cat,Hsp90aa1,Akr1b3,Stat3
GO:2000026	Regulation of multicellular organismal development	12	2150	0.00092	Akt1,Sod2,Cdk1,Tert,Gsk3b,Adipoq,Prdm16,Drd2,Hsp90aa1,Mapk8,Lgals3,Stat3
GO:0006915	Apoptotic process	8	825	0.00097	Akt1,Sod2,Cdk1,Gsk3b,Avp,Hsp90aa1,Mapk8,Fhit
GO:0051171	Regulation of nitrogen compound metabolic process	18	5126	0.001	Akt1,Irf5,Nr1i3,Sod2,Tert,Gsk3b,Adipoq,Prkcq,Cat,Prdm16,Avp,Htr2c,Drd2,Icam1,Hsp90aa1,Mapk8,Stat3,Fhit
GO:0009605	Response to external stimulus	12	2199	0.0011	Akt1,Irf5,Sod2,Gsk3b,Adipoq,Prkcq,Cat,Alb,Htr2c,Drd2,Mapk8,Lgals3
GO:0010468	Regulation of gene expression	16	4041	0.0011	Akt1,Irf5,Nr1i3,Sod2,Cdk1,Tert,Gsk3b,Adipoq,Prkcq,Cat,Prdm16,Avp,Drd2,Icam1,Mapk8,Stat3
GO:0016477	Cell migration	8	845	0.0011	Akt1,Gsk3b,Prkcq,Drd2,Icam1,Hsp90aa1,Mapk8,Lgals3
GO:0050790	Regulation of catalytic activity	12	2202	0.0011	Akt1,Sod2,Tert,Gsk3b,Adipoq,Prkcq,Avp,Drd2,Icam1,Hsp90aa1,Mapk8,Stat3
GO:2001237	Negative regulation of extrinsic apoptotic signaling pathway	4	100	0.0011	Tert,Gsk3b,Icam1,Lgals3
GO:0009651	Response to salt stress	3	31	0.0013	Avp,Hsp90aa1,Akr1b3
GO:0031334	Positive regulation of protein-containing complex assembly	5	230	0.0013	Gsk3b,Icam1,Hsp90aa1,Mapk8,Lgals3
GO:0033993	Response to lipid	8	872	0.0013	Akt1,Nr1i3,Sod2,Adipoq,Cat,Avp,Mapk8,Stat3
GO:0043393	Regulation of protein binding	5	230	0.0013	Akt1,Tert,Gsk3b,Adipoq,Mapk8
GO:0032091	Negative regulation of protein binding	4	108	0.0014	Akt1,Gsk3b,Adipoq,Mapk8
GO:0048661	Positive regulation of smooth muscle cell proliferation	4	109	0.0014	Akt1,Tert,Gsk3b,Akr1b3
GO:0007005	Mitochondrion organization	6	410	0.0015	Akt1,Sod2,Tert,Gsk3b,Hsp90aa1,Stat3
GO:0007154	Cell communication	16	4179	0.0015	Akt1,Irf5,Nr1i3,Sod2,Gsk3b,Adipoq,Prkcq,Alb,Avp,Htr2c,Drd2,Akr1b3,Mapk8,Lgals3,Stat3,Fhit
GO:0022407	Regulation of cell-cell adhesion	6	412	0.0015	Akt1,Adipoq,Prkcq,Icam1,Hsp90aa1,Lgals3
GO:0030154	Cell differentiation	15	3674	0.0015	Akt1,Nr1i3,Sod2,Cdk1,Tert,Gsk3b,Adipoq,Prdm16,Drd2,Icam1,Hsp90aa1,Akr1b3,Mapk8,Lgals3,Stat3
GO:0033157	Regulation of intracellular protein transport	5	239	0.0015	Cdk1,Gsk3b,Adipoq,Prkcq,Hsp90aa1
GO:0050999	Regulation of nitric-oxide synthase activity	3	34	0.0015	Akt1,Tert,Gsk3b
GO:0080090	Regulation of primary metabolic process	18	5290	0.0015	Akt1,Irf5,Nr1i3,Sod2,Tert,Gsk3b,Adipoq,Prkcq,Cat,Prdm16,Avp,Htr2c,Drd2,Icam1,Hsp90aa1,Mapk8,Stat3,Fhit
GO:0055114	Oxidation-reduction process	8	917	0.0018	Akt1,Sod2,Mdh2,Gsk3b,Adipoq,Cat,mt-Co1,Akr1b3
GO:0003008	System process	10	1578	0.0019	Akt1,Sod2,Gsk3b,Adipoq,Avp,Htr2c,Drd2,Icam1,Hsp90aa1,Akr1b3
GO:0051091	Positive regulation of dna-binding transcription factor activity	5	253	0.0019	Akt1,Prkcq,Cat,Icam1,Stat3
GO:2000278	Regulation of dna biosynthetic process	4	120	0.0019	Gsk3b,Adipoq,Prkcq,Hsp90aa1
GO:0031401	Positive regulation of protein modification process	9	1243	0.002	Akt1,Gsk3b,Adipoq,Avp,Htr2c,Drd2,Icam1,Hsp90aa1,Mapk8
GO:0007165	Signal transduction	15	3779	0.0021	Akt1,Irf5,Nr1i3,Sod2,Gsk3b,Adipoq,Prkcq,Avp,Htr2c,Drd2,Akr1b3,Mapk8,Lgals3,Stat3,Fhit
GO:0032270	Positive regulation of cellular protein metabolic process	10	1600	0.0021	Akt1,Gsk3b,Adipoq,Avp,Htr2c,Drd2,Icam1,Hsp90aa1,Mapk8,Stat3
GO:0042325	Regulation of phosphorylation	10	1591	0.0021	Akt1,Cdk1,Gsk3b,Adipoq,Avp,Htr2c,Drd2,Icam1,Hsp90aa1,Stat3
GO:0090087	Regulation of peptide transport	7	674	0.0021	Cdk1,Gsk3b,Adipoq,Prkcq,Htr2c,Drd2,Hsp90aa1
GO:0030336	Negative regulation of cell migration	5	267	0.0024	Akt1,Gsk3b,Adipoq,Drd2,Stat3
GO:0046326	Positive regulation of glucose import	3	41	0.0024	Akt1,Tert,Adipoq
GO:1903362	Regulation of cellular protein catabolic process	5	270	0.0024	Akt1,Gsk3b,Hsp90aa1,Mapk8,Fhit
GO:0043467	Regulation of generation of precursor metabolites and energy	4	131	0.0025	Akt1,Cdk1,Prdm16,Stat3
GO:0098801	Regulation of renal system process	3	42	0.0025	Adipoq,Avp,Drd2
GO:0030155	Regulation of cell adhesion	7	705	0.0026	Akt1,Gsk3b,Adipoq,Prkcq,Icam1,Hsp90aa1,Lgals3
GO:0045333	Cellular respiration	4	133	0.0026	Sod2,Mdh2,Cat,mt-Co1
GO:0051092	Positive regulation of nf-kappab transcription factor activity	4	135	0.0027	Prkcq,Cat,Icam1,Stat3
GO:1903530	Regulation of secretion by cell	7	713	0.0027	Gsk3b,Adipoq,Prkcq,Avp,Htr2c,Drd2,Lgals3
GO:0001934	Positive regulation of protein phosphorylation	8	1010	0.003	Akt1,Gsk3b,Adipoq,Avp,Htr2c,Drd2,Icam1,Hsp90aa1
GO:0032502	Developmental process	18	5629	0.003	Akt1,Nr1i3,Sod2,Cdk1,Tert,Gsk3b,Adipoq,Cat,Prdm16,Itpk1,Drd2,mt-Co1,Icam1,Hsp90aa1,Akr1b3,Mapk8,Lgals3,Stat3
GO:0032501	Multicellular organismal process	19	6272	0.0031	Akt1,Sod2,Cdk1,Tert,Gsk3b,Adipoq,Cat,Prdm16,Avp,Htr2c,Itpk1,Drd2,mt-Co1,Icam1,Hsp90aa1,Akr1b3,Mapk8,Lgals3,Stat3
GO:0032434	Regulation of proteasomal ubiquitin-dependent protein catabolic process	4	143	0.0033	Akt1,Gsk3b,Mapk8,Fhit
GO:1903037	Regulation of leukocyte cell-cell adhesion	5	295	0.0034	Akt1,Prkcq,Icam1,Hsp90aa1,Lgals3
GO:0051641	Cellular localization	11	2115	0.0036	Akt1,Cdk1,Tert,Gsk3b,Adipoq,Alb,Htr2c,Drd2,Hsp90aa1,Ftl1,Stat3
GO:1902041	Regulation of extrinsic apoptotic signaling pathway via death domain receptors	3	49	0.0036	Gsk3b,Icam1,Lgals3
GO:0048468	Cell development	10	1730	0.0037	Akt1,Sod2,Cdk1,Gsk3b,Prdm16,Drd2,Icam1,Hsp90aa1,Akr1b3,Mapk8
GO:0033591	Response to l-ascorbic acid	2	6	0.0038	Sod2,Cat
GO:0044238	Primary metabolic process	19	6369	0.0038	Akt1,Nr1i3,Mdh2,Cdk1,Tert,Gsk3b,Adipoq,Gusb,Prkcq,Cat,Prdm16,Avp,Itpk1,Hsp90aa1,Akr1b3,Mapk8,Lgals3,Stat3,Fhit
GO:0045927	Positive regulation of growth	5	304	0.0038	Akt1,Cdk1,Gsk3b,Avp,Drd2
GO:0048511	Rhythmic process	5	305	0.0038	Cdk1,Gsk3b,Adipoq,Drd2,Mapk8
GO:0071407	Cellular response to organic cyclic compound	6	511	0.0038	Akt1,Nr1i3,Adipoq,Htr2c,Drd2,Stat3
GO:0090316	Positive regulation of intracellular protein transport	4	153	0.004	Cdk1,Gsk3b,Prkcq,Hsp90aa1
GO:0006796	Phosphate-containing compound metabolic process	10	1776	0.0043	Akt1,Cdk1,Gsk3b,Prkcq,Avp,Itpk1,mt-Co1,Mapk8,Stat3,Fhit
GO:0042307	Positive regulation of protein import into nucleus	3	53	0.0043	Cdk1,Prkcq,Hsp90aa1
GO:0051954	Positive regulation of amine transport	3	54	0.0043	Avp,Htr2c,Drd2
GO:1903364	Positive regulation of cellular protein catabolic process	4	157	0.0043	Akt1,Gsk3b,Hsp90aa1,Mapk8
GO:1904705	Regulation of vascular associated smooth muscle cell proliferation	3	54	0.0043	Sod2,Tert,Adipoq
GO:2000648	Positive regulation of stem cell proliferation	3	54	0.0043	Tert,Drd2,Mapk8
GO:2001222	Regulation of neuron migration	3	53	0.0043	Gsk3b,Mapk8,Stat3
GO:0034284	Response to monosaccharide	4	159	0.0044	Sod2,Adipoq,Cat,Icam1
GO:0051179	Localization	16	4646	0.0045	Akt1,Cdk1,Tert,Gsk3b,Adipoq,Prkcq,Alb,Htr2c,Drd2,mt-Co1,Icam1,Hsp90aa1,Ftl1,Mapk8,Lgals3,Stat3
GO:0035094	Response to nicotine	3	56	0.0047	Avp,Htr2c,Drd2
GO:0032268	Regulation of cellular protein metabolic process	12	2657	0.0049	Akt1,Tert,Gsk3b,Adipoq,Avp,Htr2c,Drd2,Icam1,Hsp90aa1,Mapk8,Stat3,Fhit
GO:0043270	Positive regulation of ion transport	5	329	0.0049	Akt1,Avp,Htr2c,Drd2,Lgals3
GO:0044089	Positive regulation of cellular component biogenesis	6	543	0.0049	Gsk3b,Prkcq,Icam1,Hsp90aa1,Mapk8,Lgals3
GO:0062013	Positive regulation of small molecule metabolic process	4	164	0.0049	Akt1,Adipoq,Avp,Stat3
GO:0048678	Response to axon injury	3	59	0.0052	Sod2,Cdk1,Drd2
GO:0045776	Negative regulation of blood pressure	3	60	0.0055	Sod2,Adipoq,Drd2
GO:0006952	Defense response	8	1133	0.0057	Akt1,Irf5,Prkcq,Htr2c,Icam1,Mapk8,Lgals3,Stat3
GO:0031399	Regulation of protein modification process	10	1856	0.0057	Akt1,Tert,Gsk3b,Adipoq,Avp,Htr2c,Drd2,Icam1,Hsp90aa1,Mapk8
GO:0045935	Positive regulation of nucleobase-containing compound metabolic process	10	1859	0.0057	Akt1,Irf5,Nr1i3,Tert,Gsk3b,Prkcq,Prdm16,Drd2,Hsp90aa1,Stat3
GO:0045834	Positive regulation of lipid metabolic process	4	175	0.0059	Akt1,Adipoq,Avp,Htr2c
GO:0033554	Cellular response to stress	9	1493	0.0061	Akt1,Sod2,Cdk1,Tert,Gsk3b,Alb,Hsp90aa1,Akr1b3,Mapk8
GO:0009987	Cellular process	27	13330	0.0062	Akt1,Irf5,Nr1i3,Sod2,Mdh2,Cdk1,Tert,Gsk3b,Adipoq,Gusb,Prkcq,Cat,Prdm16,Alb,Avp,Htr2c,Itpk1,Drd2,mt-Co1,Icam1,Hsp90aa1,Ftl1,Akr1b3,Mapk8,Lgals3,Stat3,Fhit
GO:0051222	Positive regulation of protein transport	5	352	0.0064	Cdk1,Gsk3b,Prkcq,Drd2,Hsp90aa1
GO:0051172	Negative regulation of nitrogen compound metabolic process	11	2310	0.0066	Akt1,Nr1i3,Tert,Gsk3b,Adipoq,Prdm16,Avp,Htr2c,Drd2,Stat3,Fhit
GO:0010564	Regulation of cell cycle process	6	583	0.0067	Akt1,Cdk1,Tert,Prkcq,Drd2,Mapk8
GO:0030853	Negative regulation of granulocyte differentiation	2	10	0.0073	Adipoq,Prdm16
GO:0045600	Positive regulation of fat cell differentiation	3	68	0.0073	Akt1,Prdm16,Htr2c
GO:0051052	Regulation of dna metabolic process	5	365	0.0073	Akt1,Gsk3b,Adipoq,Prkcq,Hsp90aa1
GO:0009060	Aerobic respiration	3	69	0.0075	Mdh2,Cat,mt-Co1
GO:0007399	Nervous system development	11	2358	0.0076	Akt1,Sod2,Tert,Gsk3b,Prdm16,Itpk1,Drd2,mt-Co1,Hsp90aa1,Mapk8,Stat3
GO:1902531	Regulation of intracellular signal transduction	9	1556	0.0079	Akt1,Sod2,Gsk3b,Adipoq,Cat,Htr2c,Drd2,Icam1,Hsp90aa1
GO:1901214	Regulation of neuron death	5	375	0.0081	Sod2,Tert,Gsk3b,Mapk8,Stat3
GO:0033365	Protein localization to organelle	6	618	0.0087	Akt1,Cdk1,Tert,Gsk3b,Hsp90aa1,Stat3
GO:1903532	Positive regulation of secretion by cell	5	382	0.0087	Prkcq,Avp,Htr2c,Drd2,Lgals3
GO:0008217	Regulation of blood pressure	4	199	0.0088	Sod2,Adipoq,Avp,Drd2
GO:0043434	Response to peptide hormone	5	385	0.009	Akt1,Gsk3b,Adipoq,Cat,Stat3
GO:1904018	Positive regulation of vasculature development	4	201	0.0091	Sod2,Tert,Lgals3,Stat3
GO:0048638	Regulation of developmental growth	5	388	0.0092	Akt1,Cdk1,Gsk3b,Drd2,Stat3
GO:0051223	Regulation of protein transport	6	630	0.0095	Cdk1,Gsk3b,Adipoq,Prkcq,Drd2,Hsp90aa1
GO:2000573	Positive regulation of dna biosynthetic process	3	76	0.0095	Gsk3b,Prkcq,Hsp90aa1
GO:2001223	Negative regulation of neuron migration	2	12	0.0095	Gsk3b,Stat3
GO:0070301	Cellular response to hydrogen peroxide	3	77	0.0097	Cdk1,Akr1b3,Mapk8
GO:0071870	Cellular response to catecholamine stimulus	3	77	0.0097	Adipoq,Htr2c,Drd2
GO:0043065	Positive regulation of apoptotic process	6	641	0.0101	Akt1,Irf5,Sod2,Gsk3b,Adipoq,Mapk8
GO:0045637	Regulation of myeloid cell differentiation	4	211	0.0105	Gsk3b,Adipoq,Prdm16,Stat3
GO:0051054	Positive regulation of dna metabolic process	4	212	0.0105	Akt1,Gsk3b,Prkcq,Hsp90aa1
GO:0051881	Regulation of mitochondrial membrane potential	3	80	0.0105	Akt1,Sod2,Gsk3b
GO:1903706	Regulation of hemopoiesis	5	403	0.0105	Gsk3b,Adipoq,Prdm16,Hsp90aa1,Stat3
GO:0048639	Positive regulation of developmental growth	4	214	0.0108	Akt1,Cdk1,Gsk3b,Drd2
GO:0031324	Negative regulation of cellular metabolic process	11	2497	0.0114	Akt1,Nr1i3,Tert,Gsk3b,Adipoq,Prdm16,Avp,Htr2c,Drd2,Stat3,Fhit
GO:0014854	Response to inactivity	2	14	0.0115	Cat,Drd2
GO:0042538	Hyperosmotic salinity response	2	14	0.0115	Avp,Akr1b3
GO:0032890	Regulation of organic acid transport	3	84	0.0116	Akt1,Avp,Htr2c
GO:0032868	Response to insulin	4	221	0.0118	Akt1,Gsk3b,Adipoq,Cat
GO:0009612	Response to mechanical stimulus	4	222	0.0119	Akt1,Gsk3b,Drd2,Mapk8
GO:1901992	Positive regulation of mitotic cell cycle phase transition	3	85	0.0119	Akt1,Cdk1,Tert
GO:1902533	Positive regulation of intracellular signal transduction	7	967	0.0121	Akt1,Adipoq,Cat,Htr2c,Drd2,Icam1,Hsp90aa1
GO:0051651	Maintenance of location in cell	3	86	0.0122	Akt1,Alb,Ftl1
GO:0007625	Grooming behavior	2	15	0.0126	Avp,Drd2
GO:0010918	Positive regulation of mitochondrial membrane potential	2	15	0.0126	Akt1,Gsk3b
GO:0042593	Glucose homeostasis	4	226	0.0126	Akt1,Adipoq,Icam1,Stat3
GO:0008285	Negative regulation of cell population proliferation	6	680	0.0127	Sod2,Tert,Adipoq,Drd2,Lgals3,Stat3
GO:0002683	Negative regulation of immune system process	5	439	0.0141	Akt1,Adipoq,Prdm16,Drd2,Lgals3
GO:0040008	Regulation of growth	6	701	0.0146	Akt1,Cdk1,Gsk3b,Avp,Drd2,Stat3
GO:0009314	Response to radiation	5	444	0.0147	Akt1,Sod2,Cat,Drd2,Mapk8
GO:0071375	Cellular response to peptide hormone stimulus	4	238	0.0147	Akt1,Gsk3b,Adipoq,Stat3
GO:0007626	Locomotory behavior	4	239	0.0148	Sod2,Avp,Htr2c,Drd2
GO:0006807	Nitrogen compound metabolic process	17	5878	0.0154	Akt1,Sod2,Mdh2,Cdk1,Tert,Gsk3b,Prkcq,Cat,Prdm16,Avp,Drd2,Hsp90aa1,Akr1b3,Mapk8,Lgals3,Stat3,Fhit
GO:0019217	Regulation of fatty acid metabolic process	3	95	0.0154	Akt1,Adipoq,Avp
GO:0051726	Regulation of cell cycle	7	1016	0.0154	Akt1,Cdk1,Tert,Prkcq,Drd2,Mapk8,Stat3
GO:0010660	Regulation of muscle cell apoptotic process	3	96	0.0157	Sod2,Gsk3b,Mapk8
GO:0007004	Telomere maintenance via telomerase	2	18	0.0166	Tert,Hsp90aa1
GO:0016137	Glycoside metabolic process	2	18	0.0166	Gusb,Akr1b3
GO:0032436	Positive regulation of proteasomal ubiquitin-dependent protein catabolic process	3	98	0.0166	Akt1,Gsk3b,Mapk8
GO:0043170	Macromolecule metabolic process	16	5313	0.0166	Akt1,Mdh2,Cdk1,Tert,Gsk3b,Adipoq,Prkcq,Cat,Prdm16,Avp,Drd2,Hsp90aa1,Mapk8,Lgals3,Stat3,Fhit
GO:0043269	Regulation of ion transport	6	722	0.0166	Akt1,Avp,Htr2c,Drd2,Icam1,Lgals3
GO:0043408	Regulation of mapk cascade	6	723	0.0166	Akt1,Gsk3b,Adipoq,Htr2c,Drd2,Icam1
GO:0044260	Cellular macromolecule metabolic process	14	4161	0.0166	Akt1,Mdh2,Cdk1,Tert,Gsk3b,Prkcq,Cat,Prdm16,Avp,Drd2,Hsp90aa1,Mapk8,Stat3,Fhit
GO:0046889	Positive regulation of lipid biosynthetic process	3	98	0.0166	Akt1,Avp,Htr2c
GO:0070542	Response to fatty acid	3	98	0.0166	Akt1,Adipoq,Cat
GO:1901215	Negative regulation of neuron death	4	250	0.0167	Sod2,Tert,Gsk3b,Stat3
GO:0007006	Mitochondrial membrane organization	3	100	0.0169	Gsk3b,Hsp90aa1,Stat3
GO:0031329	Regulation of cellular catabolic process	6	729	0.0169	Akt1,Gsk3b,Hsp90aa1,Mapk8,Stat3,Fhit
GO:0042326	Negative regulation of phosphorylation	5	464	0.0169	Akt1,Gsk3b,Adipoq,Drd2,Stat3
GO:0050795	Regulation of behavior	3	100	0.0169	Alb,Drd2,Stat3
GO:0090068	Positive regulation of cell cycle process	4	252	0.0169	Akt1,Cdk1,Tert,Drd2
GO:0022008	Neurogenesis	9	1784	0.017	Akt1,Sod2,Tert,Gsk3b,Prdm16,Drd2,Hsp90aa1,Mapk8,Stat3
GO:0072593	Reactive oxygen species metabolic process	3	101	0.0171	Sod2,Cat,Hsp90aa1
GO:0001976	Nervous system process involved in regulation of systemic arterial blood pressure	2	19	0.0172	Sod2,Drd2
GO:0032269	Negative regulation of cellular protein metabolic process	7	1047	0.0172	Akt1,Gsk3b,Adipoq,Avp,Drd2,Stat3,Fhit
GO:1903409	Reactive oxygen species biosynthetic process	2	19	0.0172	Sod2,Hsp90aa1
GO:1904706	Negative regulation of vascular associated smooth muscle cell proliferation	2	19	0.0172	Sod2,Adipoq
GO:1901990	Regulation of mitotic cell cycle phase transition	4	255	0.0173	Akt1,Cdk1,Tert,Prkcq
GO:0007631	Feeding behavior	3	103	0.0177	Htr2c,Drd2,Stat3
GO:0050794	Regulation of cellular process	22	9541	0.0186	Akt1,Irf5,Nr1i3,Sod2,Cdk1,Tert,Gsk3b,Adipoq,Prkcq,Cat,Prdm16,Alb,Avp,Htr2c,Drd2,Icam1,Hsp90aa1,Akr1b3,Mapk8,Lgals3,Stat3,Fhit
GO:0051000	Positive regulation of nitric-oxide synthase activity	2	20	0.0186	Akt1,Tert
GO:0055093	Response to hyperoxia	2	20	0.0186	Sod2,Cat
GO:0090201	Negative regulation of release of cytochrome c from mitochondria	2	20	0.0186	Akt1,Avp
GO:0006954	Inflammatory response	5	481	0.0189	Akt1,Prkcq,Icam1,Mapk8,Stat3
GO:0030162	Regulation of proteolysis	6	753	0.0189	Akt1,Gsk3b,Avp,Mapk8,Stat3,Fhit
GO:0045596	Negative regulation of cell differentiation	6	761	0.0199	Sod2,Tert,Gsk3b,Adipoq,Prdm16,Stat3
GO:0062014	Negative regulation of small molecule metabolic process	3	108	0.0199	Akt1,Adipoq,Stat3
GO:0060284	Regulation of cell development	7	1086	0.0205	Akt1,Tert,Gsk3b,Adipoq,Drd2,Mapk8,Stat3
GO:0043523	Regulation of neuron apoptotic process	4	270	0.0207	Sod2,Tert,Gsk3b,Mapk8
GO:0044281	Small molecule metabolic process	8	1450	0.0207	Akt1,Mdh2,Adipoq,Gusb,Cat,Itpk1,Akr1b3,Fhit
GO:0032870	Cellular response to hormone stimulus	5	494	0.0208	Akt1,Nr1i3,Gsk3b,Adipoq,Stat3
GO:0048513	Animal organ development	12	3230	0.021	Akt1,Sod2,Cdk1,Gsk3b,Adipoq,Cat,Prdm16,Drd2,mt-Co1,Icam1,Akr1b3,Stat3
GO:1902532	Negative regulation of intracellular signal transduction	5	504	0.0224	Akt1,Sod2,Gsk3b,Adipoq,Drd2
GO:0033138	Positive regulation of peptidyl-serine phosphorylation	3	115	0.0228	Akt1,Avp,Hsp90aa1
GO:0008104	Protein localization	9	1890	0.024	Akt1,Cdk1,Tert,Gsk3b,Adipoq,Drd2,Hsp90aa1,Mapk8,Stat3
GO:0051051	Negative regulation of transport	5	513	0.024	Akt1,Adipoq,Drd2,Icam1,Lgals3
GO:0003073	Regulation of systemic arterial blood pressure	3	118	0.0244	Sod2,Avp,Drd2
GO:0006357	Regulation of transcription by rna polymerase ii	9	1897	0.0244	Akt1,Irf5,Nr1i3,Sod2,Tert,Gsk3b,Prdm16,Drd2,Stat3
GO:0044092	Negative regulation of molecular function	7	1126	0.0244	Akt1,Gsk3b,Adipoq,Cat,Avp,Drd2,Mapk8
GO:0060416	Response to growth hormone	2	24	0.0244	Akt1,Stat3
GO:0045444	Fat cell differentiation	3	119	0.0247	Gsk3b,Adipoq,Prdm16
GO:0050804	Modulation of chemical synaptic transmission	5	521	0.0253	Gsk3b,Adipoq,Htr2c,Drd2,Stat3
GO:0065007	Biological regulation	23	10591	0.0258	Akt1,Irf5,Nr1i3,Sod2,Cdk1,Tert,Gsk3b,Adipoq,Prkcq,Cat,Prdm16,Alb,Avp,Htr2c,Drd2,Icam1,Hsp90aa1,Ftl1,Akr1b3,Mapk8,Lgals3,Stat3,Fhit
GO:0032273	Positive regulation of protein polymerization	3	122	0.026	Icam1,Hsp90aa1,Mapk8
GO:0002684	Positive regulation of immune system process	6	815	0.0265	Gsk3b,Prkcq,Icam1,Hsp90aa1,Lgals3,Stat3
GO:0034097	Response to cytokine	6	818	0.0269	Akt1,Irf5,Gsk3b,Adipoq,Icam1,Stat3
GO:0035813	Regulation of renal sodium excretion	2	26	0.0274	Avp,Drd2
GO:1904752	Regulation of vascular associated smooth muscle cell migration	2	26	0.0274	Tert,Adipoq
GO:0018193	Peptidyl-amino acid modification	6	823	0.0276	Akt1,Cdk1,Gsk3b,Prkcq,Prdm16,Mapk8
GO:0044070	Regulation of anion transport	3	126	0.0281	Akt1,Avp,Htr2c
GO:0072594	Establishment of protein localization to organelle	4	300	0.0281	Akt1,Tert,Hsp90aa1,Stat3
GO:1902105	Regulation of leukocyte differentiation	4	300	0.0281	Gsk3b,Adipoq,Prdm16,Hsp90aa1
GO:0045893	Positive regulation of transcription, dna-templated	8	1541	0.0286	Akt1,Irf5,Nr1i3,Tert,Gsk3b,Prdm16,Drd2,Stat3
GO:0071496	Cellular response to external stimulus	4	302	0.0286	Akt1,Gsk3b,Alb,Mapk8
GO:0002052	Positive regulation of neuroblast proliferation	2	27	0.0288	Drd2,Mapk8
GO:0009416	Response to light stimulus	4	307	0.03	Akt1,Cat,Drd2,Mapk8
GO:0009607	Response to biotic stimulus	7	1178	0.03	Akt1,Irf5,Sod2,Gsk3b,Adipoq,Mapk8,Lgals3
GO:0002761	Regulation of myeloid leukocyte differentiation	3	131	0.0305	Gsk3b,Adipoq,Prdm16
GO:0034391	Regulation of smooth muscle cell apoptotic process	2	28	0.0305	Sod2,Gsk3b
GO:0035809	Regulation of urine volume	2	28	0.0305	Drd2,Akr1b3
GO:0051336	Regulation of hydrolase activity	7	1184	0.0305	Akt1,Gsk3b,Avp,Drd2,Icam1,Mapk8,Stat3
GO:0070372	Regulation of erk1 and erk2 cascade	4	311	0.031	Adipoq,Htr2c,Drd2,Icam1
GO:0045187	Regulation of circadian sleep/wake cycle, sleep	2	29	0.032	Alb,Drd2
GO:0051128	Regulation of cellular component organization	10	2438	0.032	Akt1,Tert,Gsk3b,Prkcq,Avp,Drd2,Icam1,Hsp90aa1,Mapk8,Lgals3
GO:0097300	Programmed necrotic cell death	2	29	0.032	Itpk1,Mapk8
GO:1902042	Negative regulation of extrinsic apoptotic signaling pathway via death domain receptors	2	29	0.032	Gsk3b,Icam1
GO:0043457	Regulation of cellular respiration	2	30	0.0336	Cdk1,Prdm16
GO:0051957	Positive regulation of amino acid transport	2	30	0.0336	Avp,Htr2c
GO:0071276	Cellular response to cadmium ion	2	30	0.0336	Akt1,Mapk8
GO:0010821	Regulation of mitochondrion organization	3	138	0.0341	Akt1,Gsk3b,Avp
GO:0019827	Stem cell population maintenance	3	138	0.0341	Prdm16,Mapk8,Stat3
GO:0046928	Regulation of neurotransmitter secretion	3	138	0.0341	Gsk3b,Htr2c,Drd2
GO:0048871	Multicellular organismal homeostasis	4	324	0.0345	Avp,Drd2,Akr1b3,Stat3
GO:2000352	Negative regulation of endothelial cell apoptotic process	2	31	0.0347	Tert,Icam1
GO:1904375	Regulation of protein localization to cell periphery	3	141	0.0354	Akt1,Gsk3b,Lgals3
GO:0017038	Protein import	3	142	0.036	Akt1,Hsp90aa1,Stat3
GO:0009411	Response to uv	3	143	0.0365	Akt1,Cat,Mapk8
GO:0042493	Response to drug	4	331	0.0365	Sod2,Adipoq,Htr2c,Drd2
GO:0051130	Positive regulation of cellular component organization	7	1236	0.0365	Gsk3b,Prkcq,Drd2,Icam1,Hsp90aa1,Mapk8,Lgals3
GO:1904019	Epithelial cell apoptotic process	2	32	0.0365	Gsk3b,Mapk8
GO:0001764	Neuron migration	3	144	0.0368	Drd2,Hsp90aa1,Mapk8
GO:0045944	Positive regulation of transcription by rna polymerase ii	7	1239	0.0368	Akt1,Irf5,Nr1i3,Tert,Gsk3b,Drd2,Stat3
GO:0042743	Hydrogen peroxide metabolic process	2	33	0.038	Sod2,Cat
GO:0002237	Response to molecule of bacterial origin	4	337	0.0383	Akt1,Irf5,Sod2,Mapk8
GO:0033043	Regulation of organelle organization	7	1258	0.0399	Akt1,Tert,Gsk3b,Prkcq,Avp,Icam1,Mapk8
GO:0046688	Response to copper ion	2	34	0.0399	Cdk1,mt-Co1
GO:0051973	Positive regulation of telomerase activity	2	34	0.0399	Prkcq,Hsp90aa1
GO:0048699	Generation of neurons	8	1660	0.0412	Akt1,Sod2,Tert,Gsk3b,Drd2,Hsp90aa1,Mapk8,Stat3
GO:0051482	Positive regulation of cytosolic calcium ion concentration involved in phospholipase c-activating g protein-coupled signaling pathway	2	35	0.0417	Htr2c,Drd2
GO:0097193	Intrinsic apoptotic signaling pathway	3	152	0.0418	Sod2,Gsk3b,Fhit
GO:0005996	Monosaccharide metabolic process	3	153	0.0425	Akt1,Adipoq,Akr1b3
GO:0050878	Regulation of body fluid levels	4	349	0.0427	Prkcq,Avp,Drd2,Akr1b3
GO:0032869	Cellular response to insulin stimulus	3	157	0.0451	Akt1,Gsk3b,Adipoq
GO:0010661	Positive regulation of muscle cell apoptotic process	2	37	0.0454	Sod2,Mapk8
GO:0050873	Brown fat cell differentiation	2	37	0.0454	Adipoq,Prdm16
GO:0051241	Negative regulation of multicellular organismal process	7	1304	0.0473	Tert,Gsk3b,Adipoq,Prdm16,Avp,Drd2,Stat3
GO:0051590	Positive regulation of neurotransmitter transport	2	38	0.0473	Htr2c,Drd2
GO:0007584	Response to nutrient	3	161	0.0477	Sod2,Adipoq,Cat
GO:0007623	Circadian rhythm	3	161	0.0477	Gsk3b,Adipoq,Drd2
GO:0045862	Positive regulation of proteolysis	4	363	0.0478	Akt1,Gsk3b,Mapk8,Stat3
GO:0044419	Interspecies interaction between organisms	7	1309	0.0479	Akt1,Irf5,Sod2,Adipoq,Icam1,Mapk8,Lgals3
GO:0050767	Regulation of neurogenesis	6	948	0.0481	Akt1,Tert,Gsk3b,Drd2,Mapk8,Stat3
GO:0051338	Regulation of transferase activity	6	948	0.0481	Akt1,Gsk3b,Adipoq,Prkcq,Drd2,Hsp90aa1
GO:1900087	Positive regulation of g1/s transition of mitotic cell cycle	2	39	0.0489	Akt1,Tert
GO:1902895	Positive regulation of pri-mirna transcription by rna polymerase ii	2	39	0.0489	Tert,Stat3
GO:1904646	Cellular response to amyloid-beta	2	39	0.0489	Gsk3b,Icam1
GO:0055065	Metal ion homeostasis	5	635	0.0492	Sod2,Avp,Htr2c,Drd2,Ftl1
