# Supplementary material for: The Anti-Constipation Effects of Raffino-Oligosaccharide on Gut Function in Mice Using Neurotransmitter Analyses, 16S rRNA Sequencing and Targeted Screening
Source: Molecules. 2022 Mar 30;27(7):2235. doi: 10.3390/molecules27072235 (PMC9000249; doi:10.3390/molecules27072235)
Supplement: Supplementary file 1 [file molecules-27-02235-s001.zip › Table S4.xlsx]

## Sheet: enrichment.Component
Table S4 Cellular components affected by the overlapped targets
term ID	term description	observed gene count	background gene count	false discovery rate	matching proteins in your network (labels)
GO:0005739	Mitochondrion	12	1776	0.0027	Akt1,Sod2,Mdh2,Cdk1,Tert,Gsk3b,Cat,mt-Co1,Hsp90aa1,Mapk8,Lgals3,Stat3
GO:0005737	Cytoplasm	25	10283	0.0105	Akt1,Irf5,Nr1i3,Sod2,Mdh2,Cdk1,Tert,Gsk3b,Adipoq,Gusb,Prkcq,Cat,Prdm16,Alb,Avp,Itpk1,Drd2,mt-Co1,Hsp90aa1,Ftl1,Akr1b3,Mapk8,Lgals3,Stat3,Fhit
GO:0043209	Myelin sheath	5	212	0.0105	Sod2,Mdh2,Alb,Hsp90aa1,Akr1b3
GO:0043227	Membrane-bounded organelle	25	10370	0.0105	Akt1,Irf5,Nr1i3,Sod2,Mdh2,Cdk1,Tert,Gsk3b,Adipoq,Gusb,Prkcq,Cat,Prdm16,Alb,Avp,Drd2,mt-Co1,Icam1,Hsp90aa1,Ftl1,Akr1b3,Mapk8,Lgals3,Stat3,Fhit
GO:0001772	Immunological synapse	3	40	0.0119	Prkcq,Icam1,Lgals3
