# Supplementary material for: The Anti-Constipation Effects of Raffino-Oligosaccharide on Gut Function in Mice Using Neurotransmitter Analyses, 16S rRNA Sequencing and Targeted Screening
Source: Molecules. 2022 Mar 30;27(7):2235. doi: 10.3390/molecules27072235 (PMC9000249; doi:10.3390/molecules27072235)
Supplement: Supplementary file 1 [file molecules-27-02235-s001.zip › Table S5.xlsx]

## Sheet: enrichment.Function
Table S5 Molecular function affected by the overlapped targets
term ID	term description	observed gene count	background gene count	false discovery rate	matching proteins in your network (labels)
GO:0042802	Identical protein binding	14	1962	0.00023	Akt1,Irf5,Sod2,Mdh2,Tert,Adipoq,Cat,Alb,Htr2c,Drd2,Hsp90aa1,Ftl1,Stat3,Fhit
GO:0005515	Protein binding	23	6764	0.00025	Akt1,Irf5,Nr1i3,Sod2,Mdh2,Cdk1,Tert,Gsk3b,Adipoq,Gusb,Cat,Prdm16,Alb,Avp,Htr2c,Drd2,Icam1,Hsp90aa1,Ftl1,Mapk8,Lgals3,Stat3,Fhit
GO:0097159	Organic cyclic compound binding	19	4858	0.0011	Akt1,Irf5,Nr1i3,Sod2,Cdk1,Tert,Gsk3b,Prkcq,Cat,Prdm16,Alb,Htr2c,Itpk1,Drd2,mt-Co1,Hsp90aa1,Mapk8,Stat3,Fhit
GO:1901363	Heterocyclic compound binding	18	4771	0.004	Akt1,Irf5,Nr1i3,Sod2,Cdk1,Tert,Gsk3b,Prkcq,Cat,Prdm16,Alb,Htr2c,Itpk1,mt-Co1,Hsp90aa1,Mapk8,Stat3,Fhit
GO:0036094	Small molecule binding	13	2406	0.0041	Akt1,Sod2,Cdk1,Gsk3b,Adipoq,Prkcq,Cat,Alb,Itpk1,Hsp90aa1,Mapk8,Lgals3,Fhit
GO:0043167	Ion binding	19	5439	0.0041	Akt1,Nr1i3,Sod2,Cdk1,Tert,Gsk3b,Adipoq,Prkcq,Cat,Prdm16,Alb,Htr2c,Itpk1,Drd2,mt-Co1,Hsp90aa1,Ftl1,Mapk8,Fhit
GO:0005488	Binding	26	11199	0.0073	Akt1,Irf5,Nr1i3,Sod2,Mdh2,Cdk1,Tert,Gsk3b,Adipoq,Gusb,Prkcq,Cat,Prdm16,Alb,Avp,Htr2c,Itpk1,Drd2,mt-Co1,Icam1,Hsp90aa1,Ftl1,Mapk8,Lgals3,Stat3,Fhit
GO:0016772	Transferase activity, transferring phosphorus-containing groups	8	843	0.0073	Akt1,Cdk1,Tert,Gsk3b,Prkcq,Avp,Itpk1,Mapk8
GO:0042803	Protein homodimerization activity	7	647	0.0099	Akt1,Mdh2,Tert,Adipoq,Cat,Hsp90aa1,Stat3
GO:0016773	Phosphotransferase activity, alcohol group as acceptor	7	659	0.0101	Akt1,Cdk1,Gsk3b,Prkcq,Avp,Itpk1,Mapk8
GO:0016301	Kinase activity	7	714	0.0152	Akt1,Cdk1,Gsk3b,Prkcq,Avp,Itpk1,Mapk8
GO:0003824	Catalytic activity	17	5224	0.0261	Akt1,Sod2,Mdh2,Cdk1,Tert,Gsk3b,Gusb,Prkcq,Cat,Prdm16,Avp,Itpk1,mt-Co1,Hsp90aa1,Akr1b3,Mapk8,Fhit
GO:0004672	Protein kinase activity	6	566	0.0299	Akt1,Cdk1,Gsk3b,Prkcq,Avp,Mapk8
GO:0019903	Protein phosphatase binding	4	172	0.0299	Akt1,Hsp90aa1,Lgals3,Stat3
GO:0030235	Nitric-oxide synthase regulator activity	2	8	0.0299	Akt1,Hsp90aa1
GO:0005102	Signaling receptor binding	9	1571	0.0423	Gsk3b,Adipoq,Gusb,Avp,Drd2,Icam1,Hsp90aa1,Lgals3,Stat3
