# Supplementary material for: The Anti-Constipation Effects of Raffino-Oligosaccharide on Gut Function in Mice Using Neurotransmitter Analyses, 16S rRNA Sequencing and Targeted Screening
Source: Molecules. 2022 Mar 30;27(7):2235. doi: 10.3390/molecules27072235 (PMC9000249; doi:10.3390/molecules27072235)
Supplement: Supplementary file 1 [file molecules-27-02235-s001.zip › Table S6.xlsx]

## Sheet: enrichment.KEGG
Table S6 KEGG pathway affected by the overlapped targets
term ID	term description	observed gene count	background gene count	false discovery rate	matching proteins in your network (labels)
mmu04920	Adipocytokine signaling pathway	5	71	2.14e-05	Akt1,Adipoq,Prkcq,Mapk8,Stat3
mmu04931	Insulin resistance	5	109	8.21e-05	Akt1,Gsk3b,Prkcq,Mapk8,Stat3
mmu04068	FoxO signaling pathway	5	130	0.00013	Akt1,Sod2,Cat,Mapk8,Stat3
mmu04932	Non-alcoholic fatty liver disease	5	148	0.00018	Akt1,Gsk3b,Adipoq,mt-Co1,Mapk8
mmu04917	Prolactin signaling pathway	4	74	0.00029	Akt1,Gsk3b,Mapk8,Stat3
mmu04211	Longevity regulating pathway	4	89	0.00049	Akt1,Sod2,Adipoq,Cat
mmu04914	Progesterone-mediated oocyte maturation	4	90	0.00049	Akt1,Cdk1,Hsp90aa1,Mapk8
mmu05167	Kaposi sarcoma-associated herpesvirus infection	5	210	0.00049	Akt1,Gsk3b,Icam1,Mapk8,Stat3
mmu04659	Th17 cell differentiation	4	101	0.00053	Prkcq,Hsp90aa1,Mapk8,Stat3
mmu04660	T cell receptor signaling pathway	4	102	0.00053	Akt1,Gsk3b,Prkcq,Mapk8
mmu04933	AGE-RAGE signaling pathway in diabetic complications	4	101	0.00053	Akt1,Icam1,Mapk8,Stat3
mmu04935	Growth hormone synthesis, secretion and action	4	114	0.00063	Akt1,Gsk3b,Mapk8,Stat3
mmu04728	Dopaminergic synapse	4	127	0.00088	Akt1,Gsk3b,Drd2,Mapk8
mmu05162	Measles	4	140	0.0012	Akt1,Gsk3b,Mapk8,Stat3
mmu05418	Fluid shear stress and atherosclerosis	4	141	0.0012	Akt1,Icam1,Hsp90aa1,Mapk8
mmu05200	Pathways in cancer	6	528	0.0016	Akt1,Tert,Gsk3b,Hsp90aa1,Mapk8,Stat3
mmu04213	Longevity regulating pathway - multiple species	3	61	0.0021	Akt1,Sod2,Cat
mmu05223	Non-small cell lung cancer	3	66	0.0025	Akt1,Stat3,Fhit
mmu05212	Pancreatic cancer	3	74	0.0033	Akt1,Mapk8,Stat3
mmu01521	EGFR tyrosine kinase inhibitor resistance	3	78	0.0037	Akt1,Gsk3b,Stat3
mmu04012	ErbB signaling pathway	3	81	0.0039	Akt1,Gsk3b,Mapk8
mmu05169	Epstein-Barr virus infection	4	214	0.0039	Akt1,Icam1,Mapk8,Stat3
mmu04540	Gap junction	3	84	0.004	Cdk1,Htr2c,Drd2
mmu05235	PD-L1 expression and PD-1 checkpoint pathway in cancer	3	86	0.0041	Akt1,Prkcq,Stat3
mmu04657	IL-17 signaling pathway	3	90	0.0042	Gsk3b,Hsp90aa1,Mapk8
mmu05166	Human T-cell leukemia virus 1 infection	4	231	0.0042	Akt1,Tert,Icam1,Mapk8
mmu05210	Colorectal cancer	3	88	0.0042	Akt1,Gsk3b,Mapk8
mmu04620	Toll-like receptor signaling pathway	3	98	0.005	Akt1,Irf5,Mapk8
mmu05215	Prostate cancer	3	99	0.005	Akt1,Gsk3b,Hsp90aa1
mmu05145	Toxoplasmosis	3	106	0.0059	Akt1,Mapk8,Stat3
mmu04668	TNF signaling pathway	3	112	0.0067	Akt1,Icam1,Mapk8
mmu04722	Neurotrophin signaling pathway	3	116	0.0071	Akt1,Gsk3b,Mapk8
mmu04750	Inflammatory mediator regulation of TRP channels	3	118	0.0073	Prkcq,Htr2c,Mapk8
mmu05135	Yersinia infection	3	124	0.0081	Akt1,Gsk3b,Mapk8
mmu01100	Metabolic pathways	8	1536	0.0083	Mdh2,Gusb,Cat,Itpk1,Lct,mt-Co1,Akr1b3,Fhit
mmu04910	Insulin signaling pathway	3	133	0.0094	Akt1,Gsk3b,Mapk8
mmu04140	Autophagy - animal	3	137	0.0099	Akt1,Prkcq,Mapk8
mmu04550	Signaling pathways regulating pluripotency of stem cells	3	137	0.0099	Akt1,Gsk3b,Stat3
mmu00052	Galactose metabolism	2	32	0.0106	Lct,Akr1b3
mmu00630	Glyoxylate and dicarboxylate metabolism	2	32	0.0106	Mdh2,Cat
mmu05226	Gastric cancer	3	147	0.0109	Akt1,Tert,Gsk3b
mmu00040	Pentose and glucuronate interconversions	2	34	0.011	Gusb,Akr1b3
mmu04217	Necroptosis	3	153	0.0117	Hsp90aa1,Mapk8,Stat3
mmu05010	Alzheimer disease	4	359	0.0125	Akt1,Gsk3b,mt-Co1,Mapk8
mmu05160	Hepatitis C	3	158	0.0125	Akt1,Gsk3b,Stat3
mmu05161	Hepatitis B	3	161	0.0126	Akt1,Mapk8,Stat3
mmu05225	Hepatocellular carcinoma	3	168	0.0139	Akt1,Tert,Gsk3b
mmu04973	Carbohydrate digestion and absorption	2	45	0.0164	Akt1,Lct
mmu04062	Chemokine signaling pathway	3	184	0.0172	Akt1,Gsk3b,Stat3
mmu04930	Type II diabetes mellitus	2	48	0.0178	Adipoq,Mapk8
mmu04510	Focal adhesion	3	196	0.0197	Akt1,Gsk3b,Mapk8
mmu04024	cAMP signaling pathway	3	210	0.0235	Akt1,Drd2,Mapk8
mmu05132	Salmonella infection	3	213	0.024	Akt1,Hsp90aa1,Mapk8
mmu05213	Endometrial cancer	2	58	0.024	Akt1,Gsk3b
mmu05170	Human immunodeficiency virus 1 infection	3	222	0.0259	Akt1,Cdk1,Mapk8
mmu04664	Fc epsilon RI signaling pathway	2	66	0.0292	Akt1,Mapk8
mmu05163	Human cytomegalovirus infection	3	236	0.0296	Akt1,Gsk3b,Stat3
mmu05012	Parkinson disease	3	239	0.0301	Drd2,mt-Co1,Mapk8
mmu05221	Acute myeloid leukemia	2	70	0.031	Akt1,Stat3
mmu04662	B cell receptor signaling pathway	2	75	0.0347	Akt1,Gsk3b
mmu05020	Prion disease	3	264	0.0377	Gsk3b,mt-Co1,Mapk8
mmu04146	Peroxisome	2	85	0.0426	Sod2,Cat
mmu04658	Th1 and Th2 cell differentiation	2	86	0.0429	Prkcq,Mapk8
mmu01522	Endocrine resistance	2	91	0.047	Akt1,Mapk8
mmu05222	Small cell lung cancer	2	92	0.0472	Akt1,Fhit
mmu05016	Huntington disease	3	296	0.0476	Sod2,mt-Co1,Mapk8
