# Supplementary material for: The Anti-Constipation Effects of Raffino-Oligosaccharide on Gut Function in Mice Using Neurotransmitter Analyses, 16S rRNA Sequencing and Targeted Screening
Source: Molecules. 2022 Mar 30;27(7):2235. doi: 10.3390/molecules27072235 (PMC9000249; doi:10.3390/molecules27072235)
Supplement: Supplementary file 1 [file molecules-27-02235-s001.zip › Table S7.xlsx]

## Sheet: Sheet 1
Table S7 Topological analysis of R-T-P network
Target	Degree
Akt1	8
Mapk8	8
Gsk3b	6
Drd2	3
Htr2c	3
Prkcq	3
Cdk1	2
Hsp90aa1	2
Irf5	2
Icam1	2
Lct	2
