# Supplementary material for: The Anti-Constipation Effects of Raffino-Oligosaccharide on Gut Function in Mice Using Neurotransmitter Analyses, 16S rRNA Sequencing and Targeted Screening
Source: Molecules. 2022 Mar 30;27(7):2235. doi: 10.3390/molecules27072235 (PMC9000249; doi:10.3390/molecules27072235)
Supplement: Supplementary file 1 [file molecules-27-02235-s001.zip › Table S8.xlsx]

## Sheet: Sheet1
Table S8 Homology modelling
Target	The selected crystal structures	PDB entry	Sequence identity
Akt1	human RAC-alpha serine/threonine-protein kinase	6HHG	0.98
Mapk8	mouse mitogen-activated protein kinase 8	4QTD	1
Hsp90aa1	mouse heat shock protein HSP 90-alpha	5FWM	0.86
Cat	bovine catalase	3RGS	0.92
Alb	horse albumin	4ZBR	0.72
Icam1	mouse intercellular adhesion molecule 1	1Z7Z	0.55
Sod2	mouse superoxide dismutase	1N0J	0.94
